# Supplementary material for: L3MBTL4 methylation is a sensitive marker of DNA-PK inhibitor in pancreatic cancer
Source: Explor Target Antitumor Ther. 2026 Jul 23;7:1002382. doi: 10.37349/etat.2026.1002382 (PMC13406882; doi:10.37349/etat.2026.1002382)
Supplement: Supplementary file 3 [file 1002382_sup_3.xlsx]

## Sheet: Tumor
sample	L3MBTL4	sample_type
TCGA-IB-7654-01	8.164	Primary Tumor
TCGA-HZ-7926-01	7.993	Primary Tumor
TCGA-S4-A8RM-01	7.907	Primary Tumor
TCGA-HZ-A8P1-01	7.718	Primary Tumor
TCGA-HZ-7918-01	7.669	Primary Tumor
TCGA-3A-A9IS-01	7.604	Primary Tumor
TCGA-IB-AAUW-01	7.58	Primary Tumor
TCGA-F2-7276-01	7.561	Primary Tumor
TCGA-2J-AABH-01	7.543	Primary Tumor
TCGA-2J-AABK-01	7.431	Primary Tumor
TCGA-IB-7887-01	7.414	Primary Tumor
TCGA-3E-AAAY-01	7.369	Primary Tumor
TCGA-IB-AAUT-01	7.36	Primary Tumor
TCGA-HV-AA8X-01	7.353	Primary Tumor
TCGA-2J-AABR-01	7.338	Primary Tumor
TCGA-3A-A9IV-01	7.32	Primary Tumor
TCGA-HZ-8002-01	7.302	Primary Tumor
TCGA-HV-A5A4-01	7.298	Primary Tumor
TCGA-FB-AAPU-01	7.296	Primary Tumor
TCGA-HV-A5A5-01	7.294	Primary Tumor
TCGA-F2-7273-01	7.282	Primary Tumor
TCGA-F2-6880-01	7.271	Primary Tumor
TCGA-2L-AAQL-01	7.27	Primary Tumor
TCGA-2J-AAB9-01	7.269	Primary Tumor
TCGA-IB-7891-01	7.26	Primary Tumor
TCGA-HZ-A8P0-01	7.241	Primary Tumor
TCGA-HZ-8637-01	7.237	Primary Tumor
TCGA-US-A774-01	7.233	Primary Tumor
TCGA-LB-A9Q5-01	7.228	Primary Tumor
TCGA-IB-8127-01	7.208	Primary Tumor
TCGA-2J-AABI-01	7.195	Primary Tumor
TCGA-2L-AAQI-01	7.178	Primary Tumor
TCGA-HZ-8003-01	7.172	Primary Tumor
TCGA-HZ-A77O-01	7.146	Primary Tumor
TCGA-3A-A9I5-01	7.132	Primary Tumor
TCGA-IB-AAUM-01	7.13	Primary Tumor
TCGA-RB-A7B8-01	7.113	Primary Tumor
TCGA-US-A77J-01	7.102	Primary Tumor
TCGA-HZ-A49I-01	7.097	Primary Tumor
TCGA-IB-7888-01	7.097	Primary Tumor
TCGA-2J-AAB1-01	7.094	Primary Tumor
TCGA-3A-A9IN-01	7.07	Primary Tumor
TCGA-IB-7893-01	7.067	Primary Tumor
TCGA-S4-A8RP-01	7.042	Primary Tumor
TCGA-IB-7889-01	7.008	Primary Tumor
TCGA-IB-8126-01	7.007	Primary Tumor
TCGA-HZ-8317-01	6.993	Primary Tumor
TCGA-2J-AAB4-01	6.987	Primary Tumor
TCGA-HZ-A49G-01	6.987	Primary Tumor
TCGA-IB-AAUU-01	6.98	Primary Tumor
TCGA-FB-A4P6-01	6.973	Primary Tumor
TCGA-FB-AAPY-01	6.96	Primary Tumor
TCGA-2J-AABV-01	6.952	Primary Tumor
TCGA-RB-AA9M-01	6.905	Primary Tumor
TCGA-IB-A6UG-01	6.902	Primary Tumor
TCGA-2J-AABA-01	6.899	Primary Tumor
TCGA-FB-A78T-01	6.892	Primary Tumor
TCGA-3A-A9IX-01	6.875	Primary Tumor
TCGA-IB-7652-01	6.865	Primary Tumor
TCGA-HZ-8315-01	6.864	Primary Tumor
TCGA-HZ-A49H-01	6.861	Primary Tumor
TCGA-US-A779-01	6.844	Primary Tumor
TCGA-IB-AAUO-01	6.828	Primary Tumor
TCGA-H6-A45N-01	6.823	Primary Tumor
TCGA-YH-A8SY-01	6.784	Primary Tumor
TCGA-IB-7649-01	6.78	Primary Tumor
TCGA-RL-AAAS-01	6.757	Primary Tumor
TCGA-US-A77G-01	6.715	Primary Tumor
TCGA-YY-A8LH-01	6.715	Primary Tumor
TCGA-US-A77E-01	6.707	Primary Tumor
TCGA-2J-AABF-01	6.697	Primary Tumor
TCGA-HZ-8636-01	6.688	Primary Tumor
TCGA-3A-A9I9-01	6.686	Primary Tumor
TCGA-IB-7897-01	6.67	Primary Tumor
TCGA-F2-A7TX-01	6.662	Primary Tumor
TCGA-HZ-7923-01	6.621	Primary Tumor
TCGA-FB-AAQ1-01	6.614	Primary Tumor
TCGA-2J-AABT-01	6.596	Primary Tumor
TCGA-IB-7885-01	6.58	Primary Tumor
TCGA-IB-AAUN-01	6.533	Primary Tumor
TCGA-HZ-A77P-01	6.503	Primary Tumor
TCGA-IB-AAUV-01	6.499	Primary Tumor
TCGA-IB-AAUR-01	6.489	Primary Tumor
TCGA-HZ-8005-01	6.468	Primary Tumor
TCGA-FB-AAPQ-01	6.46	Primary Tumor
TCGA-Q3-AA2A-01	6.44	Primary Tumor
TCGA-XN-A8T3-01	6.425	Primary Tumor
TCGA-FB-AAQ3-01	6.424	Primary Tumor
TCGA-3A-A9IH-01	6.39	Primary Tumor
TCGA-HZ-8519-01	6.384	Primary Tumor
TCGA-3A-A9IL-01	6.357	Primary Tumor
TCGA-2L-AAQM-01	6.352	Primary Tumor
TCGA-FB-A4P5-01	6.325	Primary Tumor
TCGA-LB-A8F3-01	6.325	Primary Tumor
TCGA-3A-A9IB-01	6.315	Primary Tumor
TCGA-HZ-A4BK-01	6.315	Primary Tumor
TCGA-FB-A7DR-01	6.295	Primary Tumor
TCGA-XD-AAUG-01	6.286	Primary Tumor
TCGA-M8-A5N4-01	6.285	Primary Tumor
TCGA-FB-AAPS-01	6.277	Primary Tumor
TCGA-IB-7646-01	6.25	Primary Tumor
TCGA-HZ-7924-01	6.244	Primary Tumor
TCGA-IB-7651-01	6.236	Primary Tumor
TCGA-F2-6879-01	6.233	Primary Tumor
TCGA-Q3-A5QY-01	6.227	Primary Tumor
TCGA-HZ-7920-01	6.167	Primary Tumor
TCGA-IB-A5SO-01	6.129	Primary Tumor
TCGA-F2-A44H-01	6.113	Primary Tumor
TCGA-2L-AAQJ-01	6.063	Primary Tumor
TCGA-IB-A6UF-01	6.035	Primary Tumor
TCGA-IB-AAUQ-01	5.959	Primary Tumor
TCGA-HV-AA8V-01	5.957	Primary Tumor
TCGA-FB-AAPZ-01	5.916	Primary Tumor
TCGA-FB-AAQ6-01	5.888	Primary Tumor
TCGA-3A-A9IU-01	5.861	Primary Tumor
TCGA-2J-AABE-01	5.851	Primary Tumor
TCGA-Z5-AAPL-01	5.843	Primary Tumor
TCGA-HZ-A4BH-01	5.837	Primary Tumor
TCGA-IB-A5ST-01	5.808	Primary Tumor
TCGA-IB-AAUP-01	5.785	Primary Tumor
TCGA-3E-AAAZ-01	5.727	Primary Tumor
TCGA-S4-A8RO-01	5.713	Primary Tumor
TCGA-H8-A6C1-01	5.691	Primary Tumor
TCGA-HZ-A9TJ-06	5.689	Metastatic
TCGA-XD-AAUL-01	5.669	Primary Tumor
TCGA-HZ-8638-01	5.663	Primary Tumor
TCGA-2J-AABU-01	5.583	Primary Tumor
TCGA-XD-AAUH-01	5.581	Primary Tumor
TCGA-3A-A9IJ-01	5.563	Primary Tumor
TCGA-3A-A9I7-01	5.531	Primary Tumor
TCGA-XD-AAUI-01	5.526	Primary Tumor
TCGA-IB-7645-01	5.494	Primary Tumor
TCGA-FB-A545-01	5.489	Primary Tumor
TCGA-IB-AAUS-01	5.479	Primary Tumor
TCGA-IB-7886-01	5.42	Primary Tumor
TCGA-3A-A9J0-01	5.417	Primary Tumor
TCGA-HZ-8001-01	5.389	Primary Tumor
TCGA-PZ-A5RE-01	5.343	Primary Tumor
TCGA-YB-A89D-01	5.305	Primary Tumor
TCGA-HZ-7919-01	5.272	Primary Tumor
TCGA-IB-7890-01	5.244	Primary Tumor
TCGA-HZ-A9TJ-01	5.213	Primary Tumor
TCGA-XN-A8T5-01	5.2	Primary Tumor
TCGA-3A-A9IZ-01	5.197	Primary Tumor
TCGA-OE-A75W-01	5.14	Primary Tumor
TCGA-IB-7647-01	5.128	Primary Tumor
TCGA-FB-AAQ0-01	5.043	Primary Tumor
TCGA-IB-A7LX-01	5.01	Primary Tumor
TCGA-IB-A5SP-01	4.928	Primary Tumor
TCGA-HZ-7925-01	4.706	Primary Tumor
TCGA-IB-A5SQ-01	4.7	Primary Tumor
TCGA-IB-A7M4-01	4.692	Primary Tumor
TCGA-IB-7644-01	4.657	Primary Tumor
TCGA-H6-8124-01	4.589	Primary Tumor
TCGA-2L-AAQA-01	4.531	Primary Tumor
TCGA-HV-A7OL-01	4.496	Primary Tumor
TCGA-2J-AABP-01	4.462	Primary Tumor
TCGA-HZ-7922-01	4.372	Primary Tumor
TCGA-2L-AAQE-01	4.355	Primary Tumor
TCGA-F2-A8YN-01	4.288	Primary Tumor
TCGA-HV-A5A3-01	4.241	Primary Tumor
TCGA-2J-AAB8-01	4.237	Primary Tumor
TCGA-IB-A5SS-01	4.176	Primary Tumor
TCGA-2J-AABO-01	4.156	Primary Tumor
TCGA-3A-A9IC-01	4.153	Primary Tumor
TCGA-F2-A44G-01	4.134	Primary Tumor
TCGA-HZ-A77Q-01	4.125	Primary Tumor
TCGA-3A-A9IR-01	4.103	Primary Tumor
TCGA-2J-AAB6-01	3.793	Primary Tumor
TCGA-FB-A5VM-01	3.7	Primary Tumor
TCGA-HV-A5A6-01	3.675	Primary Tumor
TCGA-FB-AAQ2-01	3.549	Primary Tumor
TCGA-LB-A7SX-01	3.225	Primary Tumor
TCGA-3A-A9IO-01	3.214	Primary Tumor
TCGA-L1-A7W4-01	2.712	Primary Tumor
TCGA-US-A776-01	2.561	Primary Tumor
TCGA-HV-A7OP-01	1.605	Primary Tumor
TCGA-HZ-7289-01	1.361	Primary Tumor
TCGA-FB-AAPP-01	0.7617	Primary Tumor

## Sheet: Normal
sample	L3MBTL4	body_site_detail (SMTSD)
GTEX-131XE-1926-SM-5IFER	9.283	Pancreas
GTEX-ZYW4-2126-SM-59HJ9	9.231	Pancreas
GTEX-Y3IK-0426-SM-4WWE2	9.191	Pancreas
GTEX-XXEK-1726-SM-4BRVB	9.133	Pancreas
GTEX-U8XE-2026-SM-3DB8S	9.105	Pancreas
GTEX-139YR-1526-SM-5IFJ1	9.039	Pancreas
GTEX-ZC5H-0826-SM-5N9FH	9.023	Pancreas
GTEX-12WSD-1626-SM-5GCNR	9.016	Pancreas
GTEX-13YAN-2126-SM-5Q5C4	9.01	Pancreas
GTEX-XMK1-0326-SM-4B652	8.985	Pancreas
GTEX-12WSG-1026-SM-5EGII	8.981	Pancreas
GTEX-NPJ8-2126-SM-3MJGK	8.965	Pancreas
GTEX-ZF29-1126-SM-4WKGO	8.948	Pancreas
GTEX-ZF3C-2026-SM-4WWB5	8.923	Pancreas
GTEX-V1D1-0726-SM-4JBH7	8.922	Pancreas
GTEX-OOBK-1026-SM-48TC2	8.92	Pancreas
GTEX-SUCS-1426-SM-4DM5W	8.911	Pancreas
GTEX-144FL-1526-SM-5Q5CA	8.895	Pancreas
GTEX-ZP4G-0426-SM-4YCER	8.869	Pancreas
GTEX-12WSK-0226-SM-5BC62	8.868	Pancreas
GTEX-QDVJ-1226-SM-48U1V	8.862	Pancreas
GTEX-N7MT-1626-SM-3LK71	8.845	Pancreas
GTEX-ZG7Y-0326-SM-4WWEY	8.839	Pancreas
GTEX-132QS-0926-SM-5P9GB	8.834	Pancreas
GTEX-XPVG-0326-SM-4B653	8.83	Pancreas
GTEX-14ICL-1126-SM-5S2RE	8.818	Pancreas
GTEX-WI4N-1826-SM-4OOSF	8.818	Pancreas
GTEX-145ME-0326-SM-5S2QO	8.817	Pancreas
GTEX-13N11-0226-SM-5KM3C	8.814	Pancreas
GTEX-1122O-0726-SM-5GIEV	8.808	Pancreas
GTEX-ZF2S-0426-SM-4WKGP	8.808	Pancreas
GTEX-OHPL-1026-SM-3MJGI	8.805	Pancreas
GTEX-UJHI-0626-SM-3DB8T	8.803	Pancreas
GTEX-Y9LG-0726-SM-4VDS3	8.8	Pancreas
GTEX-ZAB5-0826-SM-5P9FU	8.766	Pancreas
GTEX-11ILO-1526-SM-5A5KZ	8.765	Pancreas
GTEX-13X6H-0626-SM-5LU53	8.757	Pancreas
GTEX-VJYA-0826-SM-4KL1M	8.755	Pancreas
GTEX-117YX-0226-SM-5EGH6	8.752	Pancreas
GTEX-ZTPG-1026-SM-5DUWP	8.734	Pancreas
GTEX-X3Y1-0726-SM-3P5YU	8.725	Pancreas
GTEX-111YS-1226-SM-5EGGJ	8.714	Pancreas
GTEX-WFJO-0626-SM-4LVMC	8.714	Pancreas
GTEX-OOBJ-1026-SM-3NB2L	8.712	Pancreas
GTEX-145MN-1426-SM-5SI9H	8.696	Pancreas
GTEX-TKQ2-0426-SM-4DXUO	8.693	Pancreas
GTEX-1399R-0426-SM-5IJE3	8.691	Pancreas
GTEX-13U4I-1526-SM-5IFFF	8.676	Pancreas
GTEX-14AS3-0326-SM-5Q5DB	8.676	Pancreas
GTEX-11P7K-0526-SM-5BC5I	8.667	Pancreas
GTEX-WYVS-0926-SM-4SOJV	8.664	Pancreas
GTEX-146FR-0126-SM-5Q5F3	8.656	Pancreas
GTEX-ZV7C-0726-SM-59HKH	8.656	Pancreas
GTEX-YB5E-0526-SM-4VDSD	8.649	Pancreas
GTEX-WFON-0626-SM-4LVLX	8.636	Pancreas
GTEX-QCQG-0426-SM-48U29	8.616	Pancreas
GTEX-ZYT6-1326-SM-5E453	8.599	Pancreas
GTEX-131XG-1426-SM-5GCMO	8.595	Pancreas
GTEX-13FH7-1426-SM-5IFIC	8.59	Pancreas
GTEX-145MO-2126-SM-5Q5CZ	8.582	Pancreas
GTEX-146FQ-1526-SM-5Q5CX	8.582	Pancreas
GTEX-13O61-2126-SM-5IJEO	8.578	Pancreas
GTEX-ZLWG-0326-SM-4WWC7	8.578	Pancreas
GTEX-13OVI-0526-SM-5IFFQ	8.573	Pancreas
GTEX-S95S-0726-SM-4B64H	8.571	Pancreas
GTEX-ZT9W-0926-SM-57WFS	8.571	Pancreas
GTEX-VUSG-0326-SM-3GIJ7	8.568	Pancreas
GTEX-ZDYS-2526-SM-4WKGU	8.563	Pancreas
GTEX-111CU-0526-SM-5EGHK	8.555	Pancreas
GTEX-WHSB-0726-SM-4M1XQ	8.543	Pancreas
GTEX-Y3I4-0826-SM-4TT2A	8.538	Pancreas
GTEX-YF7O-1326-SM-4W1ZR	8.528	Pancreas
GTEX-13VXT-1226-SM-5LU3M	8.527	Pancreas
GTEX-12WSL-0426-SM-5GCNX	8.518	Pancreas
GTEX-WRHK-0226-SM-4MVOH	8.516	Pancreas
GTEX-YB5K-1826-SM-5IFJC	8.516	Pancreas
GTEX-R55G-0326-SM-48FDM	8.509	Pancreas
GTEX-PLZ6-0726-SM-3P619	8.507	Pancreas
GTEX-P4QS-1026-SM-3NMCW	8.499	Pancreas
GTEX-11LCK-0226-SM-5A5M6	8.498	Pancreas
GTEX-T8EM-0826-SM-4DM76	8.488	Pancreas
GTEX-Y5V5-1026-SM-5LUAH	8.486	Pancreas
GTEX-SIU7-0926-SM-4BRX1	8.483	Pancreas
GTEX-PWOO-0626-SM-48TZH	8.481	Pancreas
GTEX-PW2O-0826-SM-48TC5	8.48	Pancreas
GTEX-XUW1-1726-SM-4BOOZ	8.477	Pancreas
GTEX-13PL7-2226-SM-5L3IC	8.474	Pancreas
GTEX-Y8LW-1026-SM-5IFJY	8.471	Pancreas
GTEX-ZLFU-0726-SM-57WF6	8.469	Pancreas
GTEX-11XUK-0626-SM-5N9ES	8.458	Pancreas
GTEX-ZAK1-2326-SM-5CVMY	8.455	Pancreas
GTEX-11DXX-0926-SM-5H112	8.452	Pancreas
GTEX-WXYG-0826-SM-4ONC7	8.452	Pancreas
GTEX-Q2AI-0426-SM-48U13	8.449	Pancreas
GTEX-ZAB4-1726-SM-5HL8C	8.441	Pancreas
GTEX-13NZA-1726-SM-5J1NA	8.437	Pancreas
GTEX-WHPG-0326-SM-4M1XV	8.436	Pancreas
GTEX-ZVZP-0626-SM-59HL5	8.436	Pancreas
GTEX-13FTW-0526-SM-5IFIP	8.435	Pancreas
GTEX-R53T-0426-SM-48FEM	8.43	Pancreas
GTEX-S33H-1226-SM-4AD69	8.426	Pancreas
GTEX-11ONC-0526-SM-5BC57	8.409	Pancreas
GTEX-13CF3-1026-SM-5LZWY	8.403	Pancreas
GTEX-X15G-0726-SM-4PQZ5	8.401	Pancreas
GTEX-V955-0326-SM-4JBGV	8.399	Pancreas
GTEX-SE5C-0326-SM-4BRWX	8.397	Pancreas
GTEX-XQ8I-1926-SM-4BOOK	8.393	Pancreas
GTEX-ZPIC-0926-SM-4WWFK	8.393	Pancreas
GTEX-1211K-1126-SM-5EGGB	8.392	Pancreas
GTEX-YEC3-0626-SM-4YCFE	8.388	Pancreas
GTEX-1128S-0826-SM-5GZZI	8.377	Pancreas
GTEX-S4P3-0626-SM-4AD59	8.363	Pancreas
GTEX-PX3G-1026-SM-48TZW	8.354	Pancreas
GTEX-QESD-0226-SM-447BH	8.331	Pancreas
GTEX-11EQ9-1026-SM-5H134	8.33	Pancreas
GTEX-P4PP-1026-SM-3NM9O	8.325	Pancreas
GTEX-ZYFG-0826-SM-5BC5T	8.32	Pancreas
GTEX-XYKS-1226-SM-4BRVI	8.314	Pancreas
GTEX-WH7G-0826-SM-4LVMR	8.309	Pancreas
GTEX-ZZPU-0726-SM-5N9C8	8.308	Pancreas
GTEX-144GN-0826-SM-5LU5G	8.305	Pancreas
GTEX-QV44-0426-SM-4R1KF	8.304	Pancreas
GTEX-ZYY3-0826-SM-5E44R	8.3	Pancreas
GTEX-Y8E4-1326-SM-5IFIY	8.294	Pancreas
GTEX-ZYWO-1326-SM-5SI8X	8.291	Pancreas
GTEX-11I78-0626-SM-5A5LZ	8.289	Pancreas
GTEX-S3XE-0526-SM-4AD4G	8.285	Pancreas
GTEX-13SLX-1326-SM-5S2QS	8.282	Pancreas
GTEX-S32W-0826-SM-4AD5Z	8.28	Pancreas
GTEX-YEC3-0626-SM-5IFHZ	8.268	Pancreas
GTEX-W5WG-0826-SM-4RGNE	8.267	Pancreas
GTEX-12WSN-0826-SM-5GCOF	8.265	Pancreas
GTEX-1399S-0326-SM-5IFFS	8.242	Pancreas
GTEX-11NSD-0526-SM-5A5LT	8.223	Pancreas
GTEX-X5EB-0526-SM-46MVP	8.222	Pancreas
GTEX-R55D-1426-SM-48FEN	8.214	Pancreas
GTEX-TMMY-1326-SM-4DXU9	8.198	Pancreas
GTEX-PSDG-1526-SM-48TCY	8.197	Pancreas
GTEX-13FTX-1226-SM-5IFGN	8.196	Pancreas
GTEX-SNOS-0926-SM-4DM7A	8.18	Pancreas
GTEX-11VI4-0426-SM-5EGHZ	8.177	Pancreas
GTEX-ZVT2-2026-SM-5NQ8Q	8.175	Pancreas
GTEX-ZDTT-1126-SM-4WKFW	8.174	Pancreas
GTEX-1399U-0926-SM-5IFHA	8.164	Pancreas
GTEX-QLQW-0326-SM-447A8	8.161	Pancreas
GTEX-WHWD-0726-SM-4OORX	8.148	Pancreas
GTEX-YEC4-1326-SM-5IFHG	8.104	Pancreas
GTEX-WFG8-0326-SM-4LVN4	8.066	Pancreas
GTEX-13W3W-1026-SM-5IFG4	8.047	Pancreas
GTEX-Q2AH-0926-SM-48TZK	8.045	Pancreas
GTEX-RM2N-0326-SM-48FD8	8.038	Pancreas
GTEX-XBED-0226-SM-47JY8	8.034	Pancreas
GTEX-13D11-2226-SM-5IFEO	8.032	Pancreas
GTEX-WYJK-2426-SM-4ONDQ	8.031	Pancreas
GTEX-Y5LM-0526-SM-4V6G3	8.02	Pancreas
GTEX-RWS6-1126-SM-47JXC	7.992	Pancreas
GTEX-ZEX8-1026-SM-4WKHE	7.992	Pancreas
GTEX-1339X-1026-SM-5IFH5	7.99	Pancreas
GTEX-X4LF-0326-SM-4QAS9	7.99	Pancreas
GTEX-132AR-1826-SM-5EGHR	7.959	Pancreas
GTEX-OHPM-1026-SM-3LK74	7.886	Pancreas
GTEX-QEL4-1326-SM-447AD	7.854	Pancreas
GTEX-11TT1-0326-SM-5LUAY	7.668	Pancreas
GTEX-QV31-0226-SM-447BO	7.583	Pancreas
GTEX-146FH-1826-SM-5QGQ7	6.943	Pancreas
TCGA-H6-8124-11	8.068	Solid Tissue Normal
TCGA-HV-A5A3-11	7.744	Solid Tissue Normal
TCGA-H6-A45N-11	7.66	Solid Tissue Normal
TCGA-YB-A89D-11	5.572	Solid Tissue Normal

## Sheet: Sheet1
sample	L3MBTL4	cg14693194	cg26120251	cg08007465	cg02731042	cg12924825	cg17688525	cg14352983	cg18556788	cg08336641	cg05724871	cg14155416
TCGA-IB-7654-01	8.164	0.0898	0.0781	0.0383	0.0127	0.0308	0.023	0.0182	0.0134	0.1009	0.0351	0.0261
TCGA-HZ-7926-01	7.993	0.0687	0.0883	0.0433	0.0128	0.0275	0.0282	0.0184	0.016	0.0739	0.0153	0.0337
TCGA-S4-A8RM-01	7.907	0.0853	0.0533	0.0488	0.0175	0.0261	0.034	0.0214	0.0131	0.098	0.0195	0.0233
TCGA-HZ-A8P1-01	7.718	0.0595	0.047	0.0485	0.0187	0.0325	0.0459	0.0214	0.0151	0.0944	0.0304	0.0265
TCGA-HZ-7918-01	7.669	0.115	0.1134	0.0698	0.0166	0.0364	0.1263	0.1096	0.0536	0.175	0.1036	0.1439
TCGA-3A-A9IS-01	7.604	0.055	0.0853	0.03	0.0142	0.0219	0.0199	0.0152	0.0162	0.066	0.0127	0.018
TCGA-IB-AAUW-01	7.58	0.0925	0.0842	0.0575	0.0157	0.0231	0.0405	0.0229	0.0181	0.1131	0.07	0.0589
TCGA-F2-7276-01	7.561	0.0779	0.148	0.0452	0.0117	0.0265	0.0594	0.0525	0.0251	0.1115	0.0943	0.091
TCGA-2J-AABH-01	7.543	0.099	0.0839	0.0411	0.0172	0.0213	0.0257	0.0165	0.0191	0.0709	0.0198	0.0151
TCGA-2J-AABK-01	7.431	0.0808	0.069	0.0444	0.018	0.0292	0.0173	0.0177	0.0204	0.0605	0.017	0.0194
TCGA-IB-7887-01	7.414	0.066	0.0845	0.0472	0.0116	0.0246	0.0641	0.0459	0.0269	0.1069	0.0476	0.0626
TCGA-3E-AAAY-01	7.369	0.08	0.1001	0.0578	0.0184	0.0261	0.023	0.0194	0.015	0.0819	0.0352	0.0421
TCGA-IB-AAUT-01	7.36	0.0877	0.1433	0.059	0.0209	0.0317	0.1093	0.0477	0.0222	0.1283	0.0464	0.1239
TCGA-HV-AA8X-01	7.353	0.0756	0.0534	0.0365	0.0138	0.0267	0.0331	0.0265	0.0227	0.0873	0.0204	0.0333
TCGA-2J-AABR-01	7.338	0.1034	0.1069	0.0794	0.0162	0.0288	0.0604	0.0429	0.032	0.1207	0.0225	0.0472
TCGA-3A-A9IV-01	7.32	0.0654	0.0867	0.0764	0.017	0.0225	0.0238	0.016	0.0204	0.0757	0.0192	0.0372
TCGA-HZ-8002-01	7.302	0.1875	0.1477	0.0506	0.0157	0.0301	0.0604	0.0251	0.0211	0.1532	0.0466	0.0471
TCGA-HV-A5A4-01	7.298	0.0786	0.0684	0.0436	0.0112	0.024	0.0179	0.0123	0.0112	0.0849	0.0133	0.0294
TCGA-FB-AAPU-01	7.296	0.0611	0.0579	0.0688	0.0162	0.0226	0.0239	0.0156	0.018	0.0627	0.013	0.0202
TCGA-HV-A5A5-01	7.294	0.0899	0.073	0.0607	0.0119	0.0294	0.0254	0.0192	0.0122	0.0935	0.0294	0.0423
TCGA-F2-7273-01	7.282	0.1178	0.1103	0.0725	0.0173	0.0278	0.0895	0.053	0.0192	0.1459	0.0846	0.0523
TCGA-F2-6880-01	7.271	0.0445	0.0544	0.038	0.0117	0.0292	0.0258	0.0145	0.0142	0.0823	0.0172	0.0266
TCGA-2L-AAQL-01	7.27	0.0844	0.0666	0.0455	0.0167	0.0237	0.024	0.0179	0.0168	0.0924	0.0199	0.0311
TCGA-2J-AAB9-01	7.269	0.1217	0.1126	0.11	0.021	0.0292	0.0441	0.0224	0.0239	0.1142	0.017	0.0251
TCGA-IB-7891-01	7.26	0.0977	0.1076	0.0445	0.0175	0.0312	0.0332	0.0248	0.0196	0.1188	0.0968	0.1386
TCGA-HZ-A8P0-01	7.241	0.0509	0.0868	0.0826	0.0159	0.0307	0.0624	0.0212	0.015	0.1146	0.0396	0.0509
TCGA-HZ-8637-01	7.237	0.1132	0.1003	0.0446	0.0191	0.028	0.0834	0.0812	0.024	0.1327	0.0499	0.0586
TCGA-US-A774-01	7.233	0.1169	0.105	0.0787	0.0173	0.0364	0.239	0.1291	0.074	0.1064	0.0772	0.0556
TCGA-LB-A9Q5-01	7.228	0.0542	0.0619	0.0406	0.0134	0.0215	0.0239	0.0146	0.0151	0.0676	0.0231	0.028
TCGA-IB-8127-01	7.208	0.1092	0.0794	0.0571	0.0128	0.0248	0.0807	0.0628	0.0302	0.1092	0.0511	0.0615
TCGA-2J-AABI-01	7.195	0.0792	0.0482	0.0633	0.0172	0.029	0.029	0.0209	0.0199	0.043	0.0133	0.0195
TCGA-2L-AAQI-01	7.178	0.0563	0.073	0.045	0.0169	0.0276	0.0208	0.0162	0.0145	0.072	0.0171	0.0265
TCGA-HZ-8003-01	7.172	0.0985	0.1048	0.0467	0.0184	0.029	0.1371	0.1076	0.0716	0.1202	0.0971	0.0989
TCGA-HZ-A77O-01	7.146	0.0897	0.0602	0.0343	0.0134	0.0215	0.0207	0.0149	0.0167	0.0729	0.0132	0.0169
TCGA-3A-A9I5-01	7.132	0.1009	0.0817	0.061	0.0141	0.0243	0.0212	0.014	0.0131	0.0626	0.016	0.0242
TCGA-IB-AAUM-01	7.13	0.0928	0.0907	0.0531	0.0194	0.0304	0.0581	0.0169	0.0179	0.1228	0.0354	0.0429
TCGA-RB-A7B8-01	7.113	0.1337	0.0818	0.0717	0.0195	0.0432	0.0385	0.0628	0.0177	0.0818	0.0176	0.0401
TCGA-US-A77J-01	7.102	0.1173	0.0936	0.0706	0.0154	0.0211	0.061	0.0307	0.0385	0.1115	0.0651	0.0401
TCGA-IB-7888-01	7.097	0.1386	0.12	0.0743	0.0136	0.0339	0.0621	0.0178	0.0172	0.1395	0.1019	0.0762
TCGA-HZ-A49I-01	7.097	0.0851	0.0749	0.0396	0.0134	0.0223	0.0248	0.0135	0.0143	0.0925	0.0281	0.0412
TCGA-2J-AAB1-01	7.094	0.0886	0.0765	0.0615	0.0186	0.0275	0.0278	0.0154	0.0248	0.0922	0.0128	0.0229
TCGA-3A-A9IN-01	7.07	0.2236	0.1486	0.0479	0.0167	0.0232	0.0206	0.0141	0.0161	0.092	0.2061	0.3876
TCGA-IB-7893-01	7.067	0.0969	0.0835	0.0787	0.0148	0.0284	0.0269	0.0166	0.0193	0.0873	0.0209	0.0237
TCGA-S4-A8RP-01	7.042	0.0815	0.0948	0.1383	0.0136	0.0286	0.0505	0.0244	0.014	0.1477	0.0507	0.0438
TCGA-IB-7889-01	7.008	0.1166	0.1062	0.0542	0.015	0.0322	0.0626	0.0532	0.032	0.1522	0.0681	0.1348
TCGA-IB-8126-01	7.007	0.1333	0.1279	0.0835	0.0152	0.04	0.2091	0.159	0.1205	0.2254	0.1626	0.1311
TCGA-HZ-8317-01	6.993	0.059	0.0557	0.0381	0.0171	0.025	0.0206	0.0169	0.015	0.0514	0.0275	0.0282
TCGA-HZ-A49G-01	6.987	0.0852	0.0851	0.1105	0.0147	0.0241	0.0447	0.0257	0.0142	0.1054	0.0279	0.0715
TCGA-2J-AAB4-01	6.987	0.0743	0.087	0.0597	0.0155	0.0266	0.0241	0.0134	0.0166	0.0699	0.0129	0.0308
TCGA-IB-AAUU-01	6.98	0.0837	0.069	0.0353	0.0182	0.0261	0.0217	0.0155	0.0159	0.1171	0.0174	0.025
TCGA-FB-A4P6-01	6.973	0.0737	0.0811	0.0583	0.0118	0.0286	0.0392	0.03	0.0183	0.168	0.0547	0.0825
TCGA-FB-AAPY-01	6.96	0.0886	0.0651	0.0775	0.0165	0.0245	0.0221	0.0154	0.0208	0.1284	0.0287	0.0761
TCGA-2J-AABV-01	6.952	0.0359	0.0549	0.0393	0.0186	0.0242	0.0292	0.0179	0.0208	0.0691	0.0159	0.0183
TCGA-RB-AA9M-01	6.905	0.1044	0.0977	0.063	0.0153	0.0232	0.0339	0.0365	0.021	0.1179	0.0497	0.0352
TCGA-IB-A6UG-01	6.902	0.0867	0.0855	0.1639	0.0164	0.0262	0.0268	0.0147	0.0212	0.1099	0.0243	0.1936
TCGA-2J-AABA-01	6.899	0.1296	0.1269	0.1231	0.0183	0.0277	0.0698	0.0708	0.0456	0.0942	0.0285	0.0414
TCGA-FB-A78T-01	6.892	0.0901	0.0667	0.037	0.015	0.0286	0.0342	0.0194	0.0165	0.048	0.0141	0.0261
TCGA-3A-A9IX-01	6.875	0.0957	0.0954	0.0456	0.0172	0.0232	0.0246	0.0132	0.0182	0.0869	0.0148	0.0208
TCGA-IB-7652-01	6.865	0.1399	0.1038	0.0479	0.0122	0.0262	0.0283	0.0224	0.0219	0.0756	0.026	0.025
TCGA-HZ-8315-01	6.864	0.1183	0.0984	0.0723	0.0157	0.031	0.146	0.1142	0.0386	0.1609	0.0338	0.0682
TCGA-HZ-A49H-01	6.861	0.0859	0.0796	0.0608	0.0133	0.0264	0.0364	0.0266	0.0158	0.092	0.0431	0.0722
TCGA-US-A779-01	6.844	0.1106	0.0976	0.0395	0.0153	0.0231	0.0247	0.0167	0.0164	0.0455	0.0156	0.0288
TCGA-IB-AAUO-01	6.828	0.1382	0.0875	0.0695	0.0162	0.0371	0.2913	0.2784	0.2485	0.1638	0.1643	0.209
TCGA-H6-A45N-01	6.823	0.1141	0.0945	0.0696	0.0154	0.0298	0.1423	0.0741	0.0298	0.1374	0.0388	0.0519
TCGA-YH-A8SY-01	6.784	0.1422	0.074	0.0616	0.018	0.0261	0.0194	0.0132	0.0157	0.0875	0.0137	0.0249
TCGA-IB-7649-01	6.78	0.0989	0.0867	0.0446	0.0127	0.0279	0.036	0.0244	0.0229	0.1072	0.0209	0.06
TCGA-RL-AAAS-01	6.757	0.1342	0.1098	0.0758	0.0179	0.0223	0.1279	0.1296	0.0263	0.1402	0.0728	0.0765
TCGA-YY-A8LH-01	6.715	0.0915	0.1136	0.0664	0.0154	0.0295	0.0263	0.0153	0.0141	0.0773	0.0196	0.0289
TCGA-US-A77G-01	6.715	0.0578	0.0598	0.0452	0.0175	0.0321	0.0268	0.0162	0.0197	0.0951	0.0188	0.0243
TCGA-US-A77E-01	6.707	0.1136	0.082	0.0454	0.0157	0.0269	0.0288	0.0149	0.0169	0.063	0.015	0.0211
TCGA-2J-AABF-01	6.697	0.1129	0.083	0.0729	0.0204	0.0242	0.0492	0.0143	0.0186	0.1043	0.0567	0.0456
TCGA-HZ-8636-01	6.688	0.1108	0.0836	0.0428	0.0149	0.028	0.0905	0.1151	0.0181	0.1329	0.0762	0.0876
TCGA-3A-A9I9-01	6.686	0.1697	0.1721	0.1909	0.0345	0.0443	0.3192	0.3484	0.2126	0.3083	0.1505	0.0251
TCGA-IB-7897-01	6.67	0.12	0.1191	0.0748	0.0178	0.0331	0.0715	0.0478	0.0306	0.1556	0.0574	0.1006
TCGA-F2-A7TX-01	6.662	0.1212	0.1061	0.0842	0.0175	0.032	0.1017	0.1239	0.0523	0.1579	0.0587	0.096
TCGA-HZ-7923-01	6.621	0.1383	0.1164	0.0645	0.0128	0.0354	0.0732	0.0995	0.0397	0.1995	0.085	0.091
TCGA-FB-AAQ1-01	6.614	0.1013	0.083	0.0919	0.02	0.0252	0.0225	0.0161	0.0201	0.0628	0.0169	0.0424
TCGA-2J-AABT-01	6.596	0.0549	0.0655	0.061	0.0186	0.0269	0.0247	0.0143	0.0156	0.0856	0.0146	0.0358
TCGA-IB-7885-01	6.58	0.1378	0.1417	0.0647	0.0134	0.0318	0.0257	0.0189	0.0159	0.1234	0.1423	0.0653
TCGA-IB-AAUN-01	6.533	0.1333	0.0956	0.0678	0.0182	0.0284	0.0225	0.017	0.0165	0.0908	0.0166	0.0219
TCGA-HZ-A77P-01	6.503	0.0919	0.0865	0.0733	0.0157	0.0315	0.0369	0.018	0.0197	0.1243	0.0395	0.0234
TCGA-IB-AAUV-01	6.499	0.1346	0.1144	0.1066	0.0186	0.0313	0.0446	0.0234	0.0213	0.1426	0.0505	0.0605
TCGA-IB-AAUR-01	6.489	0.1243	0.1291	0.09	0.0159	0.0368	0.1033	0.1113	0.0361	0.1628	0.1181	0.1153
TCGA-HZ-8005-01	6.468	0.0951	0.075	0.0497	0.015	0.0321	0.0211	0.0147	0.0157	0.0989	0.0187	0.0213
TCGA-FB-AAPQ-01	6.46	0.1029	0.0657	0.0656	0.0216	0.0299	0.0229	0.0178	0.0222	0.0678	0.0196	0.0238
TCGA-Q3-AA2A-01	6.44	0.0676	0.095	0.0379	0.0173	0.0263	0.0207	0.0139	0.0159	0.1047	0.0144	0.0349
TCGA-XN-A8T3-01	6.425	0.0525	0.0927	0.087	0.0167	0.031	0.0605	0.0494	0.0134	0.155	0.0262	0.0488
TCGA-FB-AAQ3-01	6.424	0.071	0.0662	0.0593	0.0133	0.0253	0.0295	0.0142	0.0243	0.0667	0.0164	0.0202
TCGA-3A-A9IH-01	6.39	0.0801	0.0675	0.0606	0.0155	0.0252	0.0281	0.0235	0.0171	0.1131	0.0442	0.0296
TCGA-HZ-8519-01	6.384	0.1109	0.1068	0.0516	0.0171	0.0286	0.0819	0.059	0.0363	0.1144	0.0641	0.0605
TCGA-3A-A9IL-01	6.357	0.0853	0.0934	0.0432	0.0167	0.0238	0.0181	0.013	0.0149	0.0576	0.0125	0.0184
TCGA-2L-AAQM-01	6.352	0.3	0.1173	0.0331	0.0117	0.0197	0.0137	0.0109	0.0123	0.0763	0.0335	0.0231
TCGA-FB-A4P5-01	6.325	0.1799	0.1375	0.1293	0.0172	0.0359	0.2297	0.1463	0.0947	0.2129	0.1668	0.1896
TCGA-LB-A8F3-01	6.325	0.0837	0.0919	0.0654	0.0138	0.0261	0.0216	0.0141	0.0123	0.1049	0.0156	0.0241
TCGA-3A-A9IB-01	6.315	0.094	0.0839	0.0464	0.0174	0.0258	0.0213	0.0131	0.0147	0.0936	0.0137	0.0211
TCGA-HZ-A4BK-01	6.315	0.0669	0.0753	0.0501	0.0171	0.0279	0.0322	0.0147	0.0152	0.1012	0.0225	0.0331
TCGA-FB-A7DR-01	6.295	0.1484	0.0816	0.0566	0.0188	0.0268	0.0268	0.0214	0.0217	0.1283	0.0437	0.1153
TCGA-XD-AAUG-01	6.286	0.1288	0.0863	0.0624	0.016	0.0277	0.0206	0.0126	0.0186	0.154	0.0165	0.0221
TCGA-M8-A5N4-01	6.285	0.0473	0.0551	0.0514	0.0149	0.0337	0.0205	0.0146	0.0107	0.0676	0.015	0.0218
TCGA-FB-AAPS-01	6.277	0.1252	0.1183	0.0904	0.0209	0.0269	0.0309	0.0149	0.0168	0.1249	0.0733	0.1254
TCGA-IB-7646-01	6.25	0.0983	0.0685	0.0428	0.0127	0.0267	0.0257	0.0131	0.0166	0.088	0.0152	0.0173
TCGA-HZ-7924-01	6.244	0.0741	0.0707	0.0481	0.0099	0.0248	0.0277	0.0207	0.0171	0.1118	0.0375	0.0375
TCGA-IB-7651-01	6.236	0.3177	0.2096	0.0786	0.0137	0.0289	0.0286	0.0411	0.0171	0.1398	0.0859	0.0678
TCGA-F2-6879-01	6.233	0.0859	0.0734	0.0408	0.0129	0.0222	0.0227	0.0157	0.0134	0.0919	0.0151	0.0195
TCGA-Q3-A5QY-01	6.227	0.16	0.1206	0.0627	0.0159	0.0294	0.0355	0.0261	0.0246	0.079	0.083	0.0817
TCGA-HZ-7920-01	6.167	0.1764	0.1345	0.106	0.0159	0.0325	0.1148	0.0567	0.0355	0.1489	0.064	0.0621
TCGA-IB-A5SO-01	6.129	0.1254	0.126	0.0903	0.0153	0.0279	0.0336	0.0274	0.0189	0.0982	0.0812	0.0374
TCGA-F2-A44H-01	6.113	0.0849	0.0796	0.0461	0.0138	0.0296	0.0239	0.0192	0.0116	0.0922	0.0254	0.023
TCGA-2L-AAQJ-01	6.063	0.114	0.0931	0.0634	0.016	0.0266	0.0385	0.0307	0.023	0.105	0.0714	0.0382
TCGA-IB-A6UF-01	6.035	0.0805	0.0583	0.06	0.0157	0.0282	0.0247	0.0152	0.0166	0.0651	0.0132	0.0239
TCGA-IB-AAUQ-01	5.959	0.1084	0.1031	0.1094	0.0193	0.026	0.0254	0.0148	0.0232	0.0778	0.0171	0.0471
TCGA-HV-AA8V-01	5.957	0.1134	0.0851	0.0623	0.0208	0.0284	0.0242	0.0155	0.0249	0.0705	0.0167	0.0295
TCGA-FB-AAPZ-01	5.916	0.075	0.0759	0.0485	0.0158	0.026	0.025	0.0165	0.019	0.068	0.0197	0.0272
TCGA-FB-AAQ6-01	5.888	0.068	0.0629	0.0715	0.0191	0.0345	0.0216	0.0159	0.0224	0.0837	0.0142	0.0299
TCGA-3A-A9IU-01	5.861	0.0843	0.0793	0.0555	0.0144	0.0279	0.036	0.0133	0.0147	0.0972	0.0157	0.0294
TCGA-2J-AABE-01	5.851	0.0973	0.0943	0.0625	0.018	0.025	0.0292	0.0228	0.0297	0.0818	0.0254	0.0224
TCGA-Z5-AAPL-01	5.843	0.1681	0.1511	0.0888	0.0218	0.031	0.0691	0.0703	0.0263	0.1447	0.1066	0.0977
TCGA-HZ-A4BH-01	5.837	0.0993	0.0936	0.0946	0.0159	0.0317	0.1015	0.0669	0.0165	0.1121	0.0181	0.0603
TCGA-IB-A5ST-01	5.808	0.1007	0.0931	0.0545	0.017	0.0305	0.0502	0.0366	0.0254	0.1085	0.0627	0.0953
TCGA-IB-AAUP-01	5.785	0.1262	0.1246	0.0586	0.0227	0.0352	0.1852	0.1308	0.0818	0.1776	0.092	0.0933
TCGA-3E-AAAZ-01	5.727	0.0997	0.0715	0.053	0.0181	0.027	0.039	0.0241	0.0179	0.0996	0.0352	0.028
TCGA-S4-A8RO-01	5.713	0.4425	0.364	0.2182	0.0187	0.0457	0.0878	0.024	0.0165	0.2862	0.2734	0.2096
TCGA-H8-A6C1-01	5.691	0.087	0.0731	0.0388	0.0126	0.0342	0.0431	0.0181	0.0201	0.0737	0.0214	0.0309
TCGA-HZ-A9TJ-06	5.689	0.0596	0.07	0.0624	0.0196	0.0271	0.0669	0.0428	0.0397	0.0592	0.0139	0.0293
TCGA-XD-AAUL-01	5.669	0.0716	0.0726	0.0539	0.0164	0.0244	0.0197	0.0147	0.0179	0.0825	0.0203	0.0277
TCGA-HZ-8638-01	5.663	0.0676	0.0899	0.047	0.0165	0.0289	0.2041	0.1556	0.153	0.2058	0.0718	0.0768
TCGA-2J-AABU-01	5.583	0.1047	0.0828	0.0412	0.0155	0.0239	0.0234	0.0152	0.0209	0.0952	0.0154	0.033
TCGA-XD-AAUH-01	5.581	0.1515	0.1448	0.099	0.0205	0.0344	0.0459	0.0158	0.018	0.1228	0.0365	0.0759
TCGA-3A-A9IJ-01	5.563	0.1645	0.1257	0.4362	0.0189	0.0266	0.0204	0.013	0.0172	0.0866	0.0156	0.0194
TCGA-3A-A9I7-01	5.531	0.1285	0.1192	0.0708	0.0165	0.0249	0.0333	0.0186	0.0193	0.107	0.0225	0.0259
TCGA-XD-AAUI-01	5.526	0.142	0.1034	0.0669	0.0182	0.0264	0.0251	0.0171	0.0206	0.0886	0.0145	0.041
TCGA-IB-7645-01	5.494	0.1154	0.1204	0.1434	0.0201	0.0326	0.0259	0.0182	0.0151	0.1241	0.042	0.0687
TCGA-FB-A545-01	5.489	0.1132	0.0838	0.0507	0.0121	0.028	0.0295	0.0172	0.0126	0.109	0.0179	0.0397
TCGA-IB-AAUS-01	5.479	0.1152	0.1032	0.0915	0.0167	0.0294	0.0689	0.0415	0.0295	0.1362	0.1316	0.0898
TCGA-IB-7886-01	5.42	0.1307	0.1187	0.0785	0.0202	0.0408	0.1088	0.0569	0.0231	0.2202	0.1815	0.0692
TCGA-3A-A9J0-01	5.417	0.0586	0.0578	0.0665	0.0211	0.0248	0.0464	0.0296	0.0306	0.0715	0.0157	0.2906
TCGA-HZ-8001-01	5.389	0.1034	0.1253	0.0951	0.014	0.0377	0.0697	0.0628	0.0188	0.1193	0.0468	0.0538
TCGA-PZ-A5RE-01	5.343	0.1294	0.1169	0.0677	0.0122	0.0266	0.0253	0.0151	0.0179	0.0884	0.0154	0.0264
TCGA-YB-A89D-01	5.305	0.1709	0.1511	0.1562	0.0168	0.0311	0.0422	0.0398	0.016	0.1282	0.0286	0.0576
TCGA-HZ-7919-01	5.272	0.1413	0.1204	0.121	0.0173	0.0404	0.021	0.0248	0.0144	0.1578	0.1098	0.2491
TCGA-IB-7890-01	5.244	0.1273	0.0975	0.0642	0.0164	0.0309	0.0316	0.0168	0.0129	0.0788	0.0204	0.0215
TCGA-HZ-A9TJ-01	5.213	0.1557	0.1187	0.0715	0.0202	0.0352	0.0214	0.0157	0.0228	0.1064	0.0158	0.0199
TCGA-XN-A8T5-01	5.2	0.1206	0.1321	0.1382	0.0155	0.0335	0.0637	0.0272	0.0139	0.1897	0.0723	0.0694
TCGA-3A-A9IZ-01	5.197	0.0675	0.0538	0.0402	0.0165	0.029	0.0179	0.0123	0.0152	0.0847	0.0123	0.0215
TCGA-OE-A75W-01	5.14	0.1548	0.1243	0.0631	0.021	0.0314	0.0955	0.0689	0.0556	0.1287	0.0299	0.1032
TCGA-IB-7647-01	5.128	0.2768	0.2144	0.2669	0.0622	0.2424	0.5353	0.486	0.4997	0.3161	0.3389	0.3953
TCGA-FB-AAQ0-01	5.043	0.07	0.0867	0.0762	0.0186	0.0284	0.0276	0.0135	0.0177	0.1665	0.0573	0.0207
TCGA-IB-A7LX-01	5.01	0.2042	0.2486	0.2229	0.024	0.0422	0.1741	0.1586	0.0214	0.2934	0.0788	0.0982
TCGA-IB-A5SP-01	4.928	0.1394	0.1011	0.1312	0.0192	0.0262	0.0288	0.0181	0.0144	0.0987	0.032	0.0946
TCGA-HZ-7925-01	4.706	0.1399	0.121	0.0702	0.0151	0.036	0.0696	0.0532	0.0226	0.1277	0.0177	0.1348
TCGA-IB-A5SQ-01	4.7	0.1642	0.1128	0.0726	0.0165	0.0302	0.0352	0.0207	0.0169	0.0752	0.0542	0.0444
TCGA-IB-A7M4-01	4.692	0.1233	0.1278	0.1	0.0193	0.0365	0.1152	0.0452	0.0191	0.1914	0.0581	0.0357
TCGA-IB-7644-01	4.657	0.0855	0.0787	0.0541	0.0142	0.0308	0.0242	0.0206	0.0158	0.0701	0.0137	0.0261
TCGA-H6-8124-01	4.589	0.1105	0.0747	0.0747	0.0132	0.0229	0.0161	0.0108	0.0137	0.0782	0.0237	0.0178
TCGA-2L-AAQA-01	4.531	0.3059	0.2553	0.4058	0.084	0.3204	0.5893	0.5261	0.556	0.4113	0.4479	0.4882
TCGA-HV-A7OL-01	4.496	0.1165	0.0675	0.0566	0.0188	0.0238	0.0501	0.0202	0.0275	0.1222	0.0315	0.0358
TCGA-2J-AABP-01	4.462	0.0747	0.0951	0.0507	0.0182	0.028	0.0205	0.0151	0.0178	0.0839	0.0171	0.0197
TCGA-HZ-7922-01	4.372	0.1529	0.2368	0.066	0.0128	0.0281	0.0435	0.0384	0.0192	0.1843	0.0423	0.1384
TCGA-2L-AAQE-01	4.355	0.0812	0.0824	0.0518	0.0167	0.0245	0.0229	0.0141	0.0167	0.0915	0.0201	0.0346
TCGA-F2-A8YN-01	4.288	0.0771	0.1167	0.0434	0.0235	0.0301	0.0352	0.0204	0.0229	0.1222	0.025	0.0339
TCGA-HV-A5A3-01	4.241	0.07	0.0995	0.0566	0.0121	0.0298	0.0196	0.011	0.0122	0.0952	0.023	0.0379
TCGA-2J-AAB8-01	4.237	0.1532	0.1401	0.1003	0.0264	0.0423	0.2753	0.161	0.2081	0.2108	0.196	0.1912
TCGA-IB-A5SS-01	4.176	0.1276	0.1059	0.0534	0.0159	0.031	0.0256	0.0157	0.0175	0.0784	0.0355	0.0355
TCGA-2J-AABO-01	4.156	0.372	0.279	0.2204	0.0528	0.0549	0.187	0.1756	0.1688	0.1053	0.2505	0.3911
TCGA-3A-A9IC-01	4.153	0.097	0.0691	0.0603	0.0145	0.0217	0.0226	0.0129	0.0146	0.0587	0.0191	0.0231
TCGA-F2-A44G-01	4.134	0.068	0.0815	0.0467	0.0132	0.0274	0.0199	0.0136	0.0137	0.0728	0.0146	0.0231
TCGA-HZ-A77Q-01	4.125	0.1446	0.1019	0.0781	0.0168	0.0324	0.0281	0.0151	0.0133	0.1196	0.0197	0.1634
TCGA-3A-A9IR-01	4.103	0.2323	0.1414	0.0511	0.0176	0.0536	0.0196	0.0142	0.0136	0.0743	0.0174	0.0281
TCGA-2J-AAB6-01	3.793	0.094	0.0952	0.0797	0.0233	0.0257	0.028	0.0157	0.0195	0.4101	0.0615	0.1716
TCGA-FB-A5VM-01	3.7	0.253	0.1354	0.1851	0.0177	0.0278	0.0403	0.0255	0.0206	0.1521	0.0447	0.084
TCGA-HV-A5A6-01	3.675	0.0525	0.0569	0.0293	0.0112	0.02	0.0228	0.0114	0.0103	0.076	0.0149	0.0255
TCGA-FB-AAQ2-01	3.549	0.3453	0.2262	0.2428	0.0252	0.0531	0.0508	0.0282	0.0221	0.127	0.0392	0.0815
TCGA-LB-A7SX-01	3.225	0.4259	0.3445	0.2497	0.1828	0.2259	0.6259	0.5484	0.5928	0.4406	0.4487	0.4235
TCGA-3A-A9IO-01	3.214	0.0671	0.0721	0.031	0.0179	0.0241	0.0249	0.0155	0.0148	0.0636	0.0123	0.033
TCGA-L1-A7W4-01	2.712	0.0629	0.0875	0.0875	0.0173	0.0204	0.025	0.0165	0.0139	0.1121	0.0184	0.0313
TCGA-US-A776-01	2.561	0.2311	0.1437	0.0541	0.0168	0.0202	0.0369	0.0221	0.0169	0.2182	0.1809	0.4658
TCGA-HV-A7OP-01	1.605	0.7164	0.6152	0.807	0.5626	0.7084	0.8487	0.776	0.8472	0.6215	0.6386	0.7463
TCGA-HZ-7289-01	1.361	0.2293	0.1485	0.095	0.0393	0.0593	0.0234	0.0153	0.0129	0.1258	0.194	0.3958
TCGA-FB-AAPP-01	0.7617	0.6497	0.6164	0.6424	0.523	0.7462	0.7175	0.5827	0.6907	0.6347	0.5949	0.7867
